# Supplementary material for: Soluble Isoforms of PD-1 and PD-L1 in Non-Small Cell Lung Cancer: Correlation with Tumor Stage, Longitudinal Analysis and Prognostic Implications
Source: J Pers Med. 2026 Apr 4;16(4):203. doi: 10.3390/jpm16040203 (PMC13117836; doi:10.3390/jpm16040203)
Supplement: Supplementary file 1 [file jpm-16-00203-s001.zip]

Archive with 1 entries (1 files):
- jpm-4165326-supplementary.xlsx
