# Supplementary material for: Soluble Isoforms of PD-1 and PD-L1 in Non-Small Cell Lung Cancer: Correlation with Tumor Stage, Longitudinal Analysis and Prognostic Implications
Source: J Pers Med. 2026 Apr 4;16(4):203. doi: 10.3390/jpm16040203 (PMC13117836; doi:10.3390/jpm16040203)
Supplement: Supplementary file 1 [file jpm-16-00203-s001.zip › jpm-4165326-supplementary.xlsx]

## Sheet: Healthy controls
ID	Age	Gender	Medical condition	sPD-L1 pre (ng/ml)	sPD-1 pre (pg/ml)
Ctrl_01	85	Μ	Rib fracture	0.097636	51.548
Ctrl_02	45	Μ	Rib fracture	0.25678	24.167
Ctrl_03	66	M	Thoracic strain	0.12371	19.167
Ctrl_04	72	M	Thoracic strain	0.15648	35.121
Ctrl_05	60	F	Thoracic strain	0.16994	45.884
Ctrl_06	66	F	Thoracic strain	0.22097	72.956
Ctrl_07	58	M	Thoracic strain	0.14917	26.167
Ctrl_08	70	F	Thoracic strain	0.38403	85.314
Ctrl_09	71	M	Thoracic strain	0.45212	51.239
Ctrl_10	71	F	Thoracic strain	0.12216	23.667
Ctrl_11	59	F	Rib fracture	0.20259	91.968
Ctrl_12	75	Μ	Pneumothorax	0.15064	37.387
Ctrl_13	68	Μ	Pneumothorax	0.1061	27.5
Ctrl_14	62	F	Thoracic strain	0.10284	22.333
Ctrl_15	59	Μ	Thoracic strain	0.14979	40.785
Ctrl_16	60	F	Thoracic strain	0.16907	53.814

## Sheet: Early stage
ID	Age	Gender	Histological subtype	cStage	Type of surgery	T	N	M	pStage	pStage (censored)	Adj ChT	Recurrence_censored	Time of recurrence (months)	sPD-L1 pre (ng/ml)	sPD-L1 post (ng/ml)	Δ% sPD-L1	sPD-1 pre (pg/ml)	sPD-1 post (ng/ml)	Δ% sPD-1
Pt_Early_01	80	F	Adenocarcinoma	ΙΒ	LULobectomy	1b	1	0	IIIA	1	1	0	60	0.3155	0.29133	-7.66086	97.671	24.333	-75.0868
Pt_Early_02	63	F	Adenocarcinoma	ΙΑ2	LLLobectomy	1a	0	0	ΙΑ2	0	0	1	12	0.3668	0.44898	22.4046	30.333	15.5	-48.9005
Pt_Early_03	67	M	Adenocarcinoma	ΙΒ	RULobectomy	2a	0	0	IB	0	0	1	34	0.2608	0.4262	63.4202	42.107	24.833	-41.0241
Pt_Early_04	67	M	Squamous	ΙΒ	RULobectomy	2a	0	0	IB	0	0	0	60	0.3402	0.21748	-36.0729	40.03	23	-42.5431
Pt_Early_05	63	M	Squamous	ΙΙΒ	LULobectomy	2a	0	0	ΙΙΒ	1	1	1	20	0.0523	0.41872	700.612	46.639	27.5	-41.0365
Pt_Early_06	64	M	Adenocarcinoma	IB	RLLobectomy	1b	2	0	IIIA	1	1	1	22	0.2652	0.45542	71.727	116.68	20.833	-82.1452
Pt_Early_07	63	M	Squamous	ΙΑ3	RLLobectomy	1c	0	0	ΙΑ3	0	0	1	18	0.4234	0.43618	3.01842	45.884	33.233	-27.5717
Pt_Early_08	65	F	Adenocarcinoma	ΙΑ3	RULobectomy	1c	2	0	IIB	1	0	0	60	0.1195	0.62202	420.519	40.219	33.799	-15.9626
Pt_Early_09	80	M	Squamous	IIIA	LLLobectomy	3	1	0	IIIA	1	1	1	4	0.1122	0.30417	171.096	35.121	29.833	-15.0565
Pt_Early_10	75	F	Adenocarcinoma	ΙΙΙΑ	RLLobectomy	4	0	0	ΙΙΙΑ	1	1	1	15	0.0523	0.31964	511.166	26.167	26.167	0
Pt_Early_11	81	M	Squamous	ΙΑ2	LULobectomy	1b	1	0	ΙΙΒ	1	1	0	60	0.2652	0.17478	-34.095	65.827	22	-66.5791
Pt_Early_12	64	M	Adenocarcinoma	ΙΑ3	LLLobectomy	2a	0	0	ΙΑ3	0	0	0	60	0.4234	0.33598	-20.6471	73.06	60.318	-17.4405
Pt_Early_13	77	M	Adenocarcinoma	ΙΙΒ	RULobectomy	3	0	0	ΙΙΒ	1	0	0	60	0.1195	0.36246	203.314	49.66	31.911	-35.741
Pt_Early_14	79	F	Adenocarcinoma	ΙΑ2	LLLobectomy	1b	1	0	ΙΙΒ	1	0	1	18	0.1122	0.23175	106.551	50.415	47.394	-5.99226
Pt_Early_15	78	M	Squamous	ΙΑ3	RULobectomy	1c	1	0	ΙΙΒ	1	0	0	60	0.0523	0.050551	-3.34417	43.995	24.667	-43.9323
Pt_Early_16	72	M	Squamous	ΙΑ2	LLLobectomy	1b	0	0	ΙΑ2	0	0	0	60	0.2652	0.60085	126.565	43.807	18	-58.9107
Pt_Early_17	55	F	Adenocarcinoma	ΙΑ2	RLLobectomy	1b	0	0	ΙΑ2	0	0	0	60	0.4234	0.2117	-50	31.533	30.167	-4.33197
Pt_Early_18	70	M	Adenocarcinoma	ΙΙΑ	RLLobectomy	2b	0	0	ΙΙΑ	0	1	1	10	0.1195	0.29078	143.331	59.479	37.009	-37.778
Pt_Early_19	54	F	Adenocarcinoma	ΙΑ2	RLLobectomy	1b	0	0	ΙΑ2	0	0	0	60	0.1122	0.16757	49.3494	15	29.5	96.6667
Pt_Early_20	61	M	Adenocarcinoma	ΙΑ2	RULobectomy	1a	0	0	ΙΑ2	0	0	0	60	0.1359	0.53977	297.182	29	10.835	-62.6379
Pt_Early_21	60	M	Adenocarcinoma	ΙΑ3	RULobectomy	1c	0	0	ΙΑ3	0	0	0	60	0.0642	0.21645	237.15	7	26	271.429
Pt_Early_22	59	F	Adenocarcinoma	ΙΑ2	RULobectomy	1b	0	0	ΙΒ	0	0	0	60	0.0739	0.052852	-28.4817	26.667	27.167	1.87498
Pt_Early_23	72	F	Adenocarcinoma	ΙΙΙΑ	RLLobectomy	4	0	0	ΙΙΙΑ	1	1	1	13	0.1118	0.23	105.725	30.833	20.333	-34.0544
Pt_Early_24	72	F	Adenocarcinoma	ΙΑ2	LULobectomy	1b	1	0	ΙΙΒ	1	0	0	60	0.0408	0.23159	467.623	37.764	42.107	11.5004
Pt_Early_25	67	M	Adenocarcinoma	ΙΑ2	RULobectomy	1b	0	0	ΙΑ2	0	0	0	60	0.1928	0.10085	-47.6919	4.932	8	62.206

## Sheet: Advanced_metastatic
ID	Age	Gender	ECOG PS	Histological subtype	T	N	M	Stage	PD-L1 (TPS)	PD-L1 histo group	Line of treatment	Monotherapy (1)/ Combo (2)	BOR_6months	Response	CB6	sPD-L1 pre (ng/ml)	sPD-L1 post (ng/ml)	Δ% sPD-L1	sPD-1 pre (pg/ml)	sPD-1 post (ng/ml)	Δ% sPD-1
Pt_Adv_01	73	F	2	Squamous	4	0	1c	IVB	90	High	1	1	PD	0	0	0.40034	0.22943	-42.6912	13.542	5.625	-58.4626
Pt_Adv_02	58	M	2	Adenocarcinoma	1b	3	1a	IVA	95	High	1	1	PR	1	1	0.11899				1.4583
Pt_Adv_03	60	F	1	Adenocarcinoma	2a	2	1a	IVA	75	High	1	2	PR	1	1	0.1304	0.21902	67.9601	53.333
Pt_Adv_04	71	M	1	Squamous	4	1	0	IIIA	1	Negative	2	2	PR	1	1	0.14146				2.2917
Pt_Adv_05	69	M	1	Adenocarcinoma	4	3	1b	IV	70	High	1	2	PR	1	1	0.18755	0.13828	-26.2703	42.5	5.8333	-86.2746
Pt_Adv_06	60	F	1	Adenocarcinoma	4	0	1c	IVB	95	High	1	1	SD	0	1	0.37278	0.38879	4.29476	41.25	8.125	-80.303
Pt_Adv_07	54	M	1	NOS	4	2	1c	IVB	0	Negative	1	2	PD	0	0	0.21253	0.13117	-38.2817	36.875	5.20083	-85.8961
Pt_Adv_08	48	M	0	Adenocarcinoma	4	2	1c	IVB	0	Negative	2	2	PD	0	0	0.28385	0.24136	-14.9692	21.458	28.542	33.0133
Pt_Adv_09	55	F	1	Adenocarcinoma	3	3	1a	IVA	15	Intermediate	1	2	SD	0	1	0.34203	0.15008	-56.1208	9.5833	21.25	121.74
Pt_Adv_10	58	M	1	Adenocarcinoma	2b	2	1c	IVB	0	Negative	1	2	PD	0	0	0.30297	0.32039	5.74974	145.5	3.9583	-97.2795
Pt_Adv_11	74	M	1	Adenocarcinoma	3	0	1a	IVA	75	High	1	1	PD	0	0	0.26382				5.2083
Pt_Adv_12	49	F	1	Adenocarcinoma	3	2	1c	IVB	2	Intermediate	1	2	PR	1	1	0.11569	0.09036	-21.8947	24.375
Pt_Adv_13	79	M	1	Squamous	x	0	1a	IVA	50	High	1	2	SD	0	1	0.11273	0.029789	-73.5749	43
Pt_Adv_14	64	F	0	Adenocarcinoma	4	2	1a	IVA	0	Negative	1	2	PR	1	1	0.20679	0.14344	-30.6349	27.708	23.958	-13.534
Pt_Adv_15	69	M	2	Adenocarcinoma	3	2	1a	IVA	80	High	1	2	SD	0	1	0.10289	0.1129	9.72884	54.167	10.208	-81.1546
Pt_Adv_16	61	M	1	Adenocarcinoma	4	3	0	IIIC	1	Intermediate	2	2	SD	0	1	0.16958	0.051282	-69.7594	32.292	63.958	98.0614
Pt_Adv_17	67	F	0	Adenocarcinoma	4	0	1c	IVB	55	High	1	2	SD	0	1	0.049992	0.042682	-14.6223	43
Pt_Adv_18	74	F	1	Adenocarcinoma	3	3	1a	IVA	50	High	1	2	PR	1	1	0.13023	0.10809	-17.0007	4.375	2.5	-42.8571
Pt_Adv_19	76	M	1	Adenocarcinoma	2b	3	1a	IVA	90	High	1	1	SD	0	1	0.2616	0.16285	-37.7485	25.417	4.7917	-81.1477
Pt_Adv_20	67	M	1	Adenocarcinoma	x	2	1a	IVA	0	Negative	1	2	PD	0	0	0.16059	0.059052	-63.2281	15.833	4.1667	-73.6834
Pt_Adv_21	69	F	1	Adenocarcinoma	x	0	1c	IVB	0	Negative	1	2	PD	0	0	0.081907	0.22888	179.439	47.5	42.917	-9.64842
Pt_Adv_22	67	M	2	Squamous	3	2	1c	IVB	75	High	1	2	SD	0	1	0.086956	0.32863	277.927	47.292	11.667	-75.3299
Pt_Adv_23	76	M	1	Adenocarcinoma	4	2	1a	IVA	0	Negative	1	2	PR	1	1	0.085381	0.13014	52.4227	17.083
Pt_Adv_24	61	Μ	2	Squamous	4	3	1c	IVB	51	High	1	1	PD	0	0	0.16076				46.667
Pt_Adv_25	65	F	0	Adenocarcinoma	x	0	1c	IVB	15	Intermediate	1	2	SD	0	1	0.062385	0.04621	-25.9277	43
Pt_Adv_26	57	F	1	Squamous	4	0	1c	IVB	50	High	1	1	PD	0	0	0.177704	0.332	86.8275	45.208
Pt_Adv_27	62	M	1	Adenocarcinoma	4	2	1c	IVB	3	Intermediate	2	2	SD	0	1	0.26354	0.29541	12.093	41.458	1.25	-96.9849
Pt_Adv_28	70	M	2	Adenocarcinoma	3	2	1b	IVA	80	High	1	1	SD	0	1	0.17731				3.75
Pt_Adv_29	67	M	1	Adenocarcinoma	4	3	1a	IVA	55	High	1	2	SD	0	1	0.20276	0.28835	42.2125	60.833	7.5	-87.6712
Pt_Adv_30	72	M	1	Squamous	3	3	0	IIIC	50	High	1	1	SD	0	1	0.16985	0.17186	1.1834	57.083	21.042	-63.1379
Pt_Adv_31	72	M	1	Squamous	3	2	1a	IVA	90	High	1	2	PD	0	0	0.17502	0.33537	91.6181	47.708	27.5	-42.3577
Pt_Adv_32	61	M	2	Squamous	4	0	1c	IVB	15		1	2	PR	1	1	0.26114	0.13639	-47.7713	39.375	57.5	46.0317
Pt_Adv_33	65	M	1	Squamous	4	2	1a	IVA	3	Intermediate	1	2	SD	0	1		0.10431		43
Pt_Adv_34	64	M	0	Adenocarcinoma	4	2	1b	IVA	90	High	1	1	PD	0	0
Pt_Adv_35	55	M	1	Adenocarcinoma	x	2	1a	IVA	0	Negative	1	2	SD	0	1	0.29626				22.292
Pt_Adv_36	63	F	0	Squamous	4	3	1b	IVA	2	Intermediate	1	1	PD	0	0	0.25504	0.22943	-10.0416	22.917	17.292	-24.5451
Pt_Adv_37	72	M	2	Squamous	3	2	1c	IVB	91	High	1	1	PD	0	0		0.41856		32.1
Pt_Adv_38	63	F	1	Adenocarcinoma	4	3	1a	IVA	85	High	1	1				0.15112		-100		13.542
Pt_Adv_39	52	F	0	Squamous	4	2	1b	IVA	10	Intermediate	1	2	PR	1	1	0.2532	0.10515	-58.4716	56.458	38.542	-31.7333
Pt_Adv_40	73	M	1	Squamous	3	2	1b	IVA	50	High	2	2	PD	0	0	0.091442	0.186118	103.537		44.583
Pt_Adv_41	77	M	3	Squamous	3	2	1a	IVA	80	High	1	1				0.18277				50.625
Pt_Adv_42	77	M	1	Adenocarcinoma	3	2	1c	IVB	30	Intermediate	1	2	SD	0	1	0.16495				14.167
Pt_Adv_43	69	Μ	1	Adenocarcinoma	3	2	1c	IVB	80	High	1	1	PR	1	1	0.057024	0.41638	630.184	52.681	6.0417	-88.5315
Pt_Adv_44	60	M	0	Adenocarcinoma	x	0	1b	IVA	60	High	2	1	PD	0	0	0.076958	0.16503	114.442	50.227	12.292	-75.5271
Pt_Adv_45	76	M	1	Adenocarcinoma	3	0	1c	IVB	50	High	1	1	SD	0	1	0.029789	0.3289	1004.1	32.666	49.167	50.5143
Pt_Adv_46	72	F	1	Adenocarcinoma	4	3	0	IIIC	95	High	1	1	PR	1	1	0.02813	0.11828	320.476	649.78	14.792	-97.7235
Pt_Adv_47	73	F	0	Adenocarcinoma	3	2	0	IIIB	3	Intermediate	1	2	SD	0	1	0.13373	0.37904	183.437	46.45	29.167	-37.2078
Pt_Adv_48	69	M	1	Adenocarcinoma	1c	2	1a	IVA	70	High	1	2	SD	0	1	0.24723	0.34684	40.2904	159.52	43.958	-72.4436
Pt_Adv_49	72	M	1	Adenocarcinoma	3	2	1a	IVA	75	High	1	1				0.1667				1.25
Pt_Adv_50	77	M	1	Squamous	4	2	1c	IVB	0	Negative	1	2	PD	0	0	0.11662	0.11223	-3.76436	25.333	33.958	34.0465
Pt_Adv_51	65	M	0	Adenocarcinoma	3	0	1a	IVA	60	High	1	1	PR	1	1	0.093523	0.22739	143.138	59.479	35.417	-40.4546
Pt_Adv_52	81	M	1	NOS	4	0	1c	IVB	85	High	1	2	PR	1	1	0.078853	0.14032	77.9514	103.37	18.542	-82.0625
Pt_Adv_53	70	M	0	Squamous	x	2	1a	IVA	3	Intermediate	1	2	SD	0	1
Pt_Adv_54	75	M	1	Adenocarcinoma	4	2	1c	IVB	65	High	1	2	SD	0	1	0.23198	0.069561	-70.0142	32.666	24.833	-23.9791
Pt_Adv_55	53	F	0	Squamous	3	2	1a	IVA	5	Intermediate	1	2	PD	0	0	0.060866	0.12821	110.643	48.338	31	-35.8683

## Sheet: Baseline_characteristics
Controls	ID	Age	Gender	Early	ID	Age	Gender	cStage	pStage	Histological subtype	Adj ChT	Recurrence_censored	Time of recurrence (months)	Advanced	ID	Age	Gender	Stage	Histological subtype	ECOG PS	PD-L1 (TPS)	Line of treatment	Monotherapy (1)/ Combo (2)	Response	CB6
	Ctrl_01	85	Μ		Pt_Early_01	80	F	ΙΒ	IIIA	Adenocarcinoma	1	0	60		Pt_Adv_01	73	F	IVB	Squamous	2	90	1	1	0	0
	Ctrl_02	45	Μ		Pt_Early_02	63	F	ΙΑ2	ΙΑ2	Adenocarcinoma	0	1	12		Pt_Adv_02	58	M	IVA	Adenocarcinoma	2	95	1	1	1	1
	Ctrl_03	66	M		Pt_Early_03	67	M	ΙΒ	IB	Adenocarcinoma	0	1	34		Pt_Adv_03	60	F	IVA	Adenocarcinoma	1	75	1	2	1	1
	Ctrl_04	72	M		Pt_Early_04	67	M	ΙΒ	IB	Squamous	0	0	60		Pt_Adv_04	71	M	IIIA	Squamous	1	1	2	2	1	1
	Ctrl_05	60	F		Pt_Early_05	63	M	ΙΙΒ	ΙΙΒ	Squamous	1	1	20		Pt_Adv_05	69	M	IV	Adenocarcinoma	1	70	1	2	1	1
	Ctrl_06	66	F		Pt_Early_06	64	M	IB	IIIA	Adenocarcinoma	1	1	22		Pt_Adv_06	60	F	IVB	Adenocarcinoma	1	95	1	1	0	1
	Ctrl_07	58	M		Pt_Early_07	63	M	ΙΑ3	ΙΑ3	Squamous	0	1	18		Pt_Adv_07	54	M	IVB	NOS	1	0	1	2	0	0
	Ctrl_08	70	F		Pt_Early_08	65	F	ΙΑ3	IIB	Adenocarcinoma	0	0	60		Pt_Adv_08	48	M	IVB	Adenocarcinoma	0	0	2	2	0	0
	Ctrl_09	71	M		Pt_Early_09	80	M	IIIA	IIIA	Squamous	1	1	4		Pt_Adv_09	55	F	IVA	Adenocarcinoma	1	15	1	2	0	1
	Ctrl_10	71	F		Pt_Early_10	75	F	ΙΙΙΑ	ΙΙΙΑ	Adenocarcinoma	1	1	15		Pt_Adv_10	58	M	IVB	Adenocarcinoma	1	0	1	2	0	0
	Ctrl_11	59	F		Pt_Early_11	81	M	ΙΑ2	ΙΙΒ	Squamous	1	0	60		Pt_Adv_11	74	M	IVA	Adenocarcinoma	1	75	1	1	0	0
	Ctrl_12	75	Μ		Pt_Early_12	64	M	ΙΑ3	ΙΑ3	Adenocarcinoma	0	0	60		Pt_Adv_12	49	F	IVB	Adenocarcinoma	1	2	1	2	1	1
	Ctrl_13	68	Μ		Pt_Early_13	77	M	ΙΙΒ	ΙΙΒ	Adenocarcinoma	0	0	60		Pt_Adv_13	79	M	IVA	Squamous	1	50	1	2	0	1
	Ctrl_14	62	F		Pt_Early_14	79	F	ΙΑ2	ΙΙΒ	Adenocarcinoma	0	1	18		Pt_Adv_14	64	F	IVA	Adenocarcinoma	0	0	1	2	1	1
	Ctrl_15	59	Μ		Pt_Early_15	78	M	ΙΑ3	ΙΙΒ	Squamous	0	0	60		Pt_Adv_15	69	M	IVA	Adenocarcinoma	2	80	1	2	0	1
	Ctrl_16	60	F		Pt_Early_16	72	M	ΙΑ2	ΙΑ2	Squamous	0	0	60		Pt_Adv_16	61	M	IIIC	Adenocarcinoma	1	1	2	2	0	1
					Pt_Early_17	55	F	ΙΑ2	ΙΑ2	Adenocarcinoma	0	0	60		Pt_Adv_17	67	F	IVB	Adenocarcinoma	0	55	1	2	0	1
					Pt_Early_18	70	M	ΙΙΑ	ΙΙΑ	Adenocarcinoma	1	1	10		Pt_Adv_18	74	F	IVA	Adenocarcinoma	1	50	1	2	1	1
					Pt_Early_19	54	F	ΙΑ2	ΙΑ2	Adenocarcinoma	0	0	60		Pt_Adv_19	76	M	IVA	Adenocarcinoma	1	90	1	1	0	1
	Column1				Pt_Early_20	61	M	ΙΑ2	ΙΑ2	Adenocarcinoma	0	0	60		Pt_Adv_20	67	M	IVA	Adenocarcinoma	1	0	1	2	0	0
					Pt_Early_21	60	M	ΙΑ3	ΙΑ3	Adenocarcinoma	0	0	60		Pt_Adv_21	69	F	IVB	Adenocarcinoma	1	0	1	2	0	0
	Mean	65.4375			Pt_Early_22	59	F	ΙΑ2	ΙΒ	Adenocarcinoma	0	0	60		Pt_Adv_22	67	M	IVB	Squamous	2	75	1	2	0	1
	Standard Error	2.26747			Pt_Early_23	72	F	ΙΙΙΑ	ΙΙΙΑ	Adenocarcinoma	1	1	13		Pt_Adv_23	76	M	IVA	Adenocarcinoma	1	0	1	2	1	1
	Median	66			Pt_Early_24	72	F	ΙΑ2	ΙΙΒ	Adenocarcinoma	0	0	60		Pt_Adv_24	61	Μ	IVB	Squamous	2	51	1	1	0	0
	Mode	66			Pt_Early_25	67	M	ΙΑ2	ΙΑ2	Adenocarcinoma	0	0	60		Pt_Adv_25	65	F	IVB	Adenocarcinoma	0	15	1	2	0	1
	Standard Deviation	9.06987													Pt_Adv_26	57	F	IVB	Squamous	1	50	1	1	0	0
	Sample Variance	82.2625						cStage							Pt_Adv_27	62	M	IVB	Adenocarcinoma	1	3	2	2	0	1
	Kurtosis	1.32521						I	76						Pt_Adv_28	70	M	IVA	Adenocarcinoma	2	80	1	1	0	1
	Skewness	-0.075963			Column1			II	12						Pt_Adv_29	67	M	IVA	Adenocarcinoma	1	55	1	2	0	1
	Range	40						III	12						Pt_Adv_30	72	M	IIIC	Squamous	1	50	1	1	0	1
	Minimum	45			Mean	68.32									Pt_Adv_31	72	M	IVA	Squamous	1	90	1	2	0	0
	Maximum	85			Standard Error	1.59971		pStage							Pt_Adv_32	61	M	IVB	Squamous	2	15	1	2	1	1
	Sum	1047			Median	67		I	48						Pt_Adv_33	65	M	IVA	Squamous	1	3	1	2	0	1
	Count	16			Mode	63		II	32						Pt_Adv_34	64	M	IVA	Adenocarcinoma	0	90	1	1	0	0
					Standard Deviation	7.99854		III	20						Pt_Adv_35	55	M	IVA	Adenocarcinoma	1	0	1	2	0	1
					Sample Variance	63.9767									Pt_Adv_36	63	F	IVA	Squamous	0	2	1	1	0	0
	M	56.25			Kurtosis	-0.995032									Pt_Adv_37	72	M	IVB	Squamous	2	91	1	1	0	0
	F	43.75			Skewness	0.0640032		Histotype							Pt_Adv_38	63	F	IVA	Adenocarcinoma	1	85	1	1
					Range	27		Adeno	72						Pt_Adv_39	52	F	IVA	Squamous	0	10	1	2	1	1
					Minimum	54		Squamous	28						Pt_Adv_40	73	M	IVA	Squamous	1	50	2	2	0	0
					Maximum	81									Pt_Adv_41	77	M	IVA	Squamous	3	80	1	1
					Sum	1708		AdjChT	32						Pt_Adv_42	77	M	IVB	Adenocarcinoma	1	30	1	2	0	1
					Count	25		Recurrence rate	40						Pt_Adv_43	69	Μ	IVB	Adenocarcinoma	1	80	1	1	1	1
															Pt_Adv_44	60	M	IVA	Adenocarcinoma	0	60	2	1	0	0
															Pt_Adv_45	76	M	IVB	Adenocarcinoma	1	50	1	1	0	1
					M	60									Pt_Adv_46	72	F	IIIC	Adenocarcinoma	1	95	1	1	1	1
					F	40									Pt_Adv_47	73	F	IIIB	Adenocarcinoma	0	3	1	2	0	1
															Pt_Adv_48	69	M	IVA	Adenocarcinoma	1	70	1	2	0	1
															Pt_Adv_49	72	M	IVA	Adenocarcinoma	1	75	1	1
															Pt_Adv_50	77	M	IVB	Squamous	1	0	1	2	0	0
															Pt_Adv_51	65	M	IVA	Adenocarcinoma	0	60	1	1	1	1
															Pt_Adv_52	81	M	IVB	Adenosquamous	1	85	1	2	1	1
															Pt_Adv_53	70	M	IVA	Squamous	0	3	1	2	0	1
															Pt_Adv_54	75	M	IVB	NOS	1	65	1	2	0	1
															Pt_Adv_55	53	F	IVA	Squamous	0	5	1	2	0	0
															Column1
																		cStage		1L	89.0909		Response	26.9231
															Mean	66.5091		III		2L	10.9091		CB6	67.3077
															Standard Error	1.08335		IV
															Median	67				Monotherapy	36.3636
															Mode	69		Histotype		Combo	63.6364
															Standard Deviation	8.03435		Adeno	63.6364
															Sample Variance	64.5508		Squamous	32.7273
															Kurtosis	-0.553957		NOS	3.63636
															Skewness	-0.426161
															Range	33		PS
															Minimum	48		0-1	83.6364
															Maximum	81		>2	16.3636
															Sum	3658
															Count	55		PD-L1
																		0	16.3636
																		1949-01-01	25.4545
															M	69.0909		50	58.1818
															F	30.9091
